# Supplementary material for: Influence of Derecho and Management Disturbances on Ground-Dwelling Arthropods
Source: Biology (Basel). 2026 Jun 23;15(13):984. doi: 10.3390/biology15130984 (PMC13360023; doi:10.3390/biology15130984)
Supplement: Supplementary file 1 [file biology-15-00984-s001.zip]

Archive with 6 entries (6 files):
- Wilson_Marshall_Figure_S1.pdf
- Wilson_Marshall_Table_S1.pdf
- Wilson_Marshall_Table_S2.pdf
- Wilson_Marshall_Table_S3.pdf
- Wilson_Marshall_Table_S4.pdf
- Wilson_Marshall_Table_S5.pdf
